# Supplementary material for: Antibiotic Utilization Among People With Multiple Sclerosis in the Netherlands, 2018–2020
Source: Pharmacoepidemiol Drug Saf. 2024 Dec 11;33(12):e70070. doi: 10.1002/pds.70070 (PMC11634561; doi:10.1002/pds.70070)
Supplement: Supplementary file 1 — Data S1. Supporting Information. [file PDS-33-e70070-s001.zip]

Archive with 2 entries (2 files):
- pds-24-0392-File005.docx
- MS PHARMO ATC.xlsx
