# Supplementary material for: Antibiotic Utilization Among People With Multiple Sclerosis in the Netherlands, 2018–2020
Source: Pharmacoepidemiol Drug Saf. 2024 Dec 11;33(12):e70070. doi: 10.1002/pds.70070 (PMC11634561; doi:10.1002/pds.70070)
Supplement: Supplementary file 1 — Data S1. Supporting Information. [file PDS-33-e70070-s001.zip › MS PHARMO ATC.xlsx]

## Sheet: ATC
Description	ATC
fingolimod	L04AA27
alemtuzumab	L04AA34
ocrelizumab	L04AA36
natalizumab	L04AA23
